# Supplementary material for: Dispersion Homogeneity of Silicon Anode Slurries with Various Binders for Li-Ion Battery Anode Coating
Source: Polymers (Basel). 2023 Feb 24;15(5):1152. doi: 10.3390/polym15051152 (PMC10007508; doi:10.3390/polym15051152)
Supplement: Supplementary file 1 [file polymers-15-01152-s001.zip]

Archive with 1 entries (1 files):
- polymers-2202597-supplementary.pdf
